# Supplementary material for: Mutant p53 drives clonal hematopoiesis through modulating epigenetic pathway
Source: Nat Commun. 2019 Dec 11;10:5649. doi: 10.1038/s41467-019-13542-2 (PMC6906427; doi:10.1038/s41467-019-13542-2)
Supplement: Supplementary file 4 — Source Data [file 41467_2019_13542_MOESM4_ESM.xlsx]

## Sheet: Figure 1a
Figure 1a
Genes	Total	Number of mutations
DNMT3A	1075	403		190		93		230		97		44
TET2	344	72		31		76		134		9		12
ASXL1	145	62		35		25		10		4		3
JAK2	88	31		24		8		10		7		0
TP53	77	33		4		18		10		4		3

## Sheet: Figure 1b
Figure 1b			TP53 mis-sense mutations		141		0.88
		TP53 frame-shift			6		0.04
		TP53 non-sense mutations			7		0.04
		TP53 splice-donor-varient			6		0.04
	TP53 mis-sense mutations													141
	P98T													1						TP53 frame-shift			6
	Y107X													1
	R110L	R110C	R110C	R110H										4						p72fs	p72fs
	F113V	F113V												2
	K132E	K132E												2						C124fs
	M133K	M133K												2						C182DelinsWx
	K139T													1
	V143M	V143M												2						V217fs	V217fs
	L145R													1						TP53 non-sense mutations			7
	P151H	P151S												2						Q136*
	P152L													1
	R156H	R156H												2						Q144*
	R158H													1
	Y163C	Y163H	Y163H	Y163C										4						P146*	P146*
	H168R													1
																				R342*	R342*
	V173E	V173G	V173M											3
	R175H	R175H	R175H	R175H	R175H	R175H								6						E366 stop
	C176Y	C176S	C176Y	C176R										4
	P177R													1						TP53 splice-donor-varient			6
	H179Q	H179R	H179Y	H179Y	H179D	H179R								6						e3+2
	R181C													1						e6-2	e6-2
	H183R													1						e10-1
	H193R	H193P	H193R											3						442+iG>A
	L194H													1						876+1G>A
	Y205C													1
	H214R													1
	V216M	V216M	V216M											3
	Y220C	Y220C	Y220H	Y220C	Y220C	Y220C	Y220C	Y220C						8
	I232T	I232T												2
	H233D													1
	C234C	C234C												2
	N235S	N235S	N235S	N235S	N235S	N235D								6
	Y236C													1
	M237I	M237K												2
	C238Y	C238F	C238Y											3
	S240G	S240R												2
	S241C	S214Y	S241F											3
	C242Y													1
	G244V													1
	G245C	G245S	G245D	G245S	G245S									5
	M246K													1
	R248Q	R248Q	R248Q	R248Q	R248Q	R248Q	R248W	R248W	R248G	R248W	R248W			11
	I254N													1
	L257Q													1
	R267G	R267Q												2
	F270S													1
	V272L													1
	R273L	R273H	R273H	R273H	R273H	R273C	R273C	R273H	R273C					9
	C275Y	C275Y												2
	C277Y													1
	P278H	P278H	P278A											3
	G279E													1
	R280G													1
	D281N													1
	R282Q	R282W	R282W	R282W	R282Q									5
	R283H	R283H												2
	R290H													1
	T377P	T377P	T377P	T377P										4

## Sheet: Figure 1c
Figure 1c
TP53 mis-sense mutations
P98T
Y107X
R110L	R110C	R110C	R110H									4
F113V	F113V
K132E	K132E
M133K	M133K
K139T
V143M	V143M
L145R
P151H	P151S
P152L
R156H	R156H
R158H
Y163C	Y163H	Y163H	Y163C									4
H168R
V173E	V173G	V173M
R175H	R175H	R175H	R175H	R175H	R175H							6
C176Y	C176S	C176Y	C176R
P177R
H179Q	H179R	H179Y	H179Y	H179D	H179R							6
R181C
H183R
H193R	H193P	H193R										3
L194H
Y205C
H214R
V216M	V216M	V216M
Y220C	Y220C	Y220H	Y220C	Y220C	Y220C	Y220C	Y220C					8
I232T	I232T
H233D
C234C	C234C
N235S	N235S	N235S	N235S	N235S	N235D							6
Y236C
M237I	M237K
C238Y	C238F	C238Y										3
S240G	S240R
S241C	S214Y	S241F
C242Y
G244V
G245C	G245S	G245D	G245S	G245S								5
M246K
R248Q	R248Q	R248Q	R248Q	R248Q	R248Q	R248W	R248W	R248G	R248W	R248W		11
I254N
L257Q
R267G	R267Q
F270S
V272L
R273L	R273H	R273H	R273H	R273H	R273C	R273C	R273H	R273C				9
C275Y	C275Y
C277Y
P278H	P278H	P278A										3
G279E
R280G
D281N
R282Q	R282W	R282W	R282W	R282Q								5
R283H	R283H
R290H
T377P	T377P	T377P	T377P									4

## Sheet: Figure 1d
Figure 1d
			Schematic cartoon.

## Sheet: Figure 1e
Figure 1e
		Week1			Week2			Week3
	MIGR1	50	47	53	220	225	210	159	153	165
	p53R175H	67	70	68	380	378	385	290	295	310
	p53R248Q	45	40	48	221	226	218	275	283	279
	p53Y220C	73	69	78	430	451	436	420	430	423
	p53C238Y	63	59	67	218	223	229	278	282	298
	p53306STOP	39	43	48	300	307	315	157	162	150
	p53R248W	70	76	79	175	168	179	290	286	310
	p53R273H	70	75	66	150	145	156	302	319	338
	p53H179Y	70	75	78	151	156	162	125	135	130

## Sheet: Figure 1f
Figure 1f
Weeks (post-transplantation)	MigR1					p53Y220C					p53R248W					p53R273H
4	6.21	10.3	11.49	12.49	13.86	40.43	40.43	37.66	14.28	14.28	20.05	22.68	21.1	10.86	10.2	10.8	8.78	25.38	15.68	17.33
8	4.91	7.26	7.07	8.94	8.58	49.42	64.62	24.19	58.23	29.71	22.4	18.07	17	11.03	11.67	26.28	54.49	44.17	30.86	35.23
12	6.77	6.47	5.62	8.29	6.47	73.81	69.44	19.87	43.4	32.18	17.05	15.5	12.33	27.41	17	28.5	23.12	38.5
16	6.77	8.29	6.47	5.62	3.52	44.8	67.14	30.12	56.23		27.41	25.26	14.29	19.5	22.33	23.5	30.8	40.5

## Sheet: Figure 1g
Figure 1g
	MIGR1	p53R273H	p53Y220C	p53R248W
	8.4	6	5	4.2
	8.6	3.6	3.5	3
	10.8	4.4	3.6	2.7

## Sheet: Figure 2a
Figure 2a
p53+/+	p53+/-	p53-/-	p53R248W/+
0.19	0.28	0.37	0.28
0.17	0.19	0.21	0.084
0.18	0.17	0.33	0.14
0.18	0.21	0.28	0.29
0.2	0.18	0.22	0.2
0.17	0.23	0.27	0.27
0.12	0.17	0.27	0.084

## Sheet: Figure 2b
Figure 2b
p53+/+	p53+/-	p53-/-	p53R248W/+
0.00866	0.012	0.016	0.012
0.00838	0.014	0.015	0.00806
0.00671	0.00978	0.013	0.012
0.00868	0.00771	0.011	0.013
0.00848	0.012	0.014	0.015
0.00897	0.015	0.01424	0.00599
0.00706	0.00588	0.026	0.00749

## Sheet: Figure 2c
Figure 2c
p53+/+	p53+/-	p53-/-	p53R248W/+
43.9	57.1	31.2	43.4
40.6	45.1	39.3	41.5
46.3	47.2	27.5	44.3
46.1	45.3		45.1
48.7	53.1		42.4
45.9
45.9

[truncated: 79 more sheets: Figure 2d, Figure 2e, Figure 2f, Figure 2g, Figure 2h, Figure 2i, Figure 2j, Figure 3a, Figure 3b, Figure 3c, Figure 3d, Figure 3e, Figure 3f, Figure 3g, Figure 3h, Figure 3i, Figure 3j, Figure 4a, Figure 4b, Figure 4c …]
